# Supplementary material for: A biobank-scale test of marginal epistasis reveals genome-wide signals of polygenic interaction effects
Source: Nat Genet. 2025 Dec 9;57(12):3175–84. doi: 10.1038/s41588-025-02411-y (PMC12695669; doi:10.1038/s41588-025-02411-y)
Supplement: Supplementary file 4 — Supplementary Data 1 and 2. [file 41588_2025_2411_MOESM4_ESM.xlsx]

## Sheet: Supplementary Data 1
Transcription factor gene name	Motif name	Consensus sequence	P-value	Log P-value	Benjamini-Hochberg adjusted-p (q-value)
DUX4	DUX(Homeobox)/C2C12-Dux-ChIP-Seq(GSE87279)/Homer	BCWGATTCAATCAAN	0.01	-6.017	0.0384
GATA3	GATA3(Zf)/iTreg-Gata3-ChIP-Seq(GSE20898)/Homer	AGATAASR	0.01	-6.455	0.0275
GATA4	Gata4(Zf)/Heart-Gata4-ChIP-Seq(GSE35151)/Homer	NBWGATAAGR	0.001	-7.765	0.0111
GLI2	Gli2(Zf)/GM2-Gli2-ChIP-Chip(GSE112702)/Homer	YSTGGGTGGTCT	0.001	-7.094	0.0183
HNF6B	Hnf6b(Homeobox)/LNCaP-Hnf6b-ChIP-Seq(GSE106305)/Homer	TATTGAYY	0.01	-5.89	0.0408
MAFA	MafA(bZIP)/Islet-MafA-ChIP-Seq(GSE30298)/Homer	TGCTGACTCA	0.0001	-10.59	0.0023
MYCN	n-Myc(bHLH)/mES-nMyc-ChIP-Seq(GSE11431)/Homer	VRCCACGTGG	0.0001	-10.43	0.0023
MYC	c-Myc(bHLH)/mES-cMyc-ChIP-Seq(GSE11431)/Homer	VVCCACGTGG	0.01	-6.664	0.0238
NANOG	Unknown-ESC-element(?)/mES-Nanog-ChIP-Seq(GSE11724)/Homer	CACAGCAGGGGG	0.0001	-9.479	0.003
NEUROG2	NeuroG2(bHLH)/Fibroblast-NeuroG2-ChIP-Seq(GSE75910)/Homer	ACCATCTGTT	0.001	-7.853	0.0108
NF1	NF1-halfsite(CTF)/LNCaP-NF1-ChIP-Seq(Unpublished)/Homer	YTGCCAAG	0.0001	-10.26	0.0023
NFATC2	NFATC2(RHD)/Islets-NFATC2-ChIP-Seq(GSE158496)/Homer	WTTTTCCATTGS	0.0001	-9.938	0.0025
NFATC1	NFAT(RHD)/Jurkat-NFATC1-ChIP-Seq(Jolma_et_al.)/Homer	ATTTTCCATT	0.001	-8.014	0.0098
OLIG2	Olig2(bHLH)/Neuron-Olig2-ChIP-Seq(GSE30882)/Homer	RCCATMTGTT	0.001	-6.929	0.0193
PITX1	Pitx1:Ebox(Homeobox,bHLH)/Hindlimb-Pitx1-ChIP-Seq(GSE41591)/Homer	YTAATTRAWWCCAGATGT	0.01	-6.306	0.0297
PLAGL1	Zac1(Zf)/Neuro2A-Plagl1-ChIP-Seq(GSE75942)/Homer	HAWGRGGCCM	0.0001	-10.61	0.0023
PPARA	PPARa(NR),DR1/Liver-Ppara-ChIP-Seq(GSE47954)/Homer	VNAGGKCAAAGGTCA	0.01	-6.435	0.0275
SCL	SCL(bHLH)/HPC7-Scl-ChIP-Seq(GSE13511)/Homer	AVCAGCTG	1e-05	-11.78	0.0012
TBR1	Tbr1(T-box)/Cortex-Tbr1-ChIP-Seq(GSE71384)/Homer	AAGGTGTKAA	0.001	-8.24	0.0083
TFAP4	Ap4(bHLH)/AML-Tfap4-ChIP-Seq(GSE45738)/Homer	NAHCAGCTGD	0.01	-6.676	0.0238
TGIF2	Tgif2(Homeobox)/mES-Tgif2-ChIP-Seq(GSE55404)/Homer	TGTCANYT	0.0001	-11.16	0.0017
TRPS1	TRPS1(Zf)/MCF7-TRPS1-ChIP-Seq(GSE107013)/Homer	AGATAAGANN	0.0001	-9.867	0.0025
USF1	USF1(bHLH)/GM12878-Usf1-ChIP-Seq(GSE32465)/Homer	SGTCACGTGR	0.001	-8.594	0.0062
ZBTB38	ZBTB38(Zf)/Hela-ZBTB38-ChIP-seq(GSE108618)/Homer	NNWTATCGATAW	0.0001	-9.727	0.0026
ZFX	ZFX(Zf)/mES-Zfx-ChIP-Seq(GSE11431)/Homer	AGGCCTRG	0.01	-5.925	0.0407
ZIC1	Zic(Zf)/Cerebellum-ZIC1.2-ChIP-Seq(GSE60731)/Homer	CCTGCTGAGH	1e-07	-16.87	<0.0001
ZIC2	Zic2(Zf)/ESC-Zic2-ChIP-Seq(SRP197560)/Homer	CHCAGCRGGRGG	1e-06	-15.14	0.0001
ZIC3	Zic3(Zf)/mES-Zic3-ChIP-Seq(GSE37889)/Homer	GGCCYCCTGCTGDGH	0.0001	-9.297	0.0033
ZNF263	Znf263(Zf)/K562-Znf263-ChIP-Seq(GSE31477)/Homer	CVGTSCTCCC	0.001	-7.114	0.0183
ZNF341	ZNF341(Zf)/EBV-ZNF341-ChIP-Seq(GSE113194)/Homer	GGAACAGCCG	0.001	-7.062	0.0183
ZNF675	ZNF675(Zf)/HEK293-ZNF675.GFP-ChIP-Seq(GSE58341)/Homer	ARGAGGMCAAAATGW	0.001	-7.493	0.0138
ZNF768	ZNF768(Zf)/Rajj-ZNF768-ChIP-Seq(GSE111879)/Homer	RHHCAGAGAGGB	0.001	-7.289	0.0161

## Sheet: Supplementary Data2
Transcription factor gene name	Motif name	Motif score	P-value	Log P-value
FOXJ3	PB0121.1_Foxj3_2/Jaspar	0.683	1e-17	-40.95
HAND2	HAND2/MA1638.2/Jaspar	0.704	1e-20	-46.13
HOXB13	HOXB13/MA0901.3/Jaspar	0.691	1e-13	-30.6
JUN	Jun/MA0489.3/Jaspar	0.674	1e-14	-34.45
MSANTD3	MSANTD3/MA1523.2/Jaspar	0.71	1e-15	-34.56
MTF1	PB0044.1_Mtf1_1/Jaspar	0.64	1e-23	-53.94
NFAT	NFAT	0.722	1e-13	-32.07
NFATC1	Nfatc1/MA0624.3/Jaspar	0.873	1e-20	-48.1
PLAGL2	PLAGL2/MA1548.2/Jaspar	0.797	1e-18	-42.36
SATB1	SATB1/MA1963.2/Jaspar	0.714	1e-17	-39.32
SOX18	PB0171.1_Sox18_2/Jaspar	0.684	1e-12	-29.41
SOX21	SOX21/MA0866.1/Jaspar	0.658	1e-13	-32.2
SPDEF	PB0181.1_Spdef_2/Jaspar	0.698	1e-14	-32.69
STAT2	Stat2/MA1623.2/Jaspar	0.677	1e-13	-31.32
TBP	TBP/MA0108.3/Jaspar	0.674	1e-15	-36.51
TEAD3	TEAD3	0.62	1e-18	-42.28
THAP1	THAP1/MA0597.3/Jaspar	0.74	1e-22	-50.72
ZBTB32	ZBTB32/MA1580.1/Jaspar	0.616	1e-14	-33.12
ZNF263	Znf263	0.752	1e-27	-64.2
ZNF354C	ZNF354C/MA0130.1/Jaspar	0.801	1e-18	-42.04
ZNF691	PB0203.1_Zfp691_2/Jaspar	0.838	1e-17	-39.97
ZNF93	ZNF93/MA1721.2/Jaspar	0.789	1e-17	-39.58
